# Supplementary material for: Genetic association of stomatal traits and yield in wheat grown in low rainfall environments
Source: BMC Plant Biol. 2016 Jul 4;16:150. doi: 10.1186/s12870-016-0838-9 (PMC4932692; doi:10.1186/s12870-016-0838-9)
Supplement: Additional file 2: Table S1. — Mean square and probability of ANOVA to test significant differences among the lines for stomatal traits and yield under well-watered (WW) versus drought (D) in the glasshouse and Lameroo versus Roseworthy in field conditions. (XLSX 11 kb) [file 12870_2016_838_MOESM2_ESM.xlsx]

## Sheet: Sheet1
Additional Table S1 Meansquare and probability from ANOVA to test significant differences among the lines for stomatal traits under well-watered (WW) versus drought (D) in glasshouse and Lameroo versus Roseworthy field trials, and for yield in field.
Differences between well-watered and drought treatments were also tested in glasshouse.
SOV	SD	SI	APL	APW	APA	GCL	GCW	GCA	APL/APW	GCL/GCW	YLD
Glasshouse
Line	10,83**	7539075**	19,2**	2,24**	3550**	2,25**	4,15**	9554**	3,8**	1,07**	−
Treatment (WW vs D)	15,55**	30637518**	64,7**	94,5**	169693**	40,20**	137,92**	186498**	81,7**	16,88**	−
Line * Treatment	4,00**	2007043	6.5	1.33	2359	6.81	1.88	40.66	1.06	0.25	−
Field
Line	15,87**	241184**	36,13**	3759,7**	30,74**	63,57**	13,47**	49,11**	2,7**	643,3**	241184**
Environment (Lameroo vs Roseworthy)	20,32**	110248979**	96870**	227299,4**	109910,23**	184432,9**	623,80**	171227**	271,03**	151115**	110248979**
Line * Environment	6,75**	183898**	7,32**	2437,3**	2,7**	9,61**	8,99**	2,64**	2,68**	56,9**	183898**
**: Significant at the 0.01 probability level
